# Supplementary material for: Diagnostic Accuracy of Electrochemical Skin Conductance in the Detection of Sudomotor Fiber Loss
Source: Front Neurol. 2020 Apr 17;11:273. doi: 10.3389/fneur.2020.00273 (PMC7212463; doi:10.3389/fneur.2020.00273)
Supplement: Appendix — Individual data. Each line represent data from one subject. [file Data_Sheet_1.xlsx]

## Sheet: Appendix
Age	Gender	ENFD	SGNFD	ESCLegs	Weightkg
44	f	5.18	50.2	71	66.678
20	f	12.67	56.7	85	54.431
37	f	8.14	38.7	78	62.5957
62	m	6.46	43.6	64	81.6466
40	f	6.9	39.6	85	64.8637
52	f	3.07	28.8	43	55.7918
20	f	13.38	47.1	74	49.4415
34	f	6.36	46.4	89	68.0388
50	f	5.44	61.4	75	68.0388
52	f	7.19	38.3	77	74.8427
53	f	6.95	37	36	91.6256
44	f	8.64	47.8	84	70.3068
66	f	3.8	49.9	73	59.4206
24	f	12.43	50.3	86	53.5239
31	f	4.39	37.9	80	97.5223
29	f	5.47	58.8	82	58.0598
60	m	0.61	11.3	86	96.6151
22	f	12.89	39.7	89	50.8023
60	f	2.97	46	82	80.2858
22	f	8.36	49.8	83	65.7708
64	f	3.99	45.5	86	92.9864
59	f	5.49	41.9	70	61.2349
63	f	2.4	46.6	80	79.3786
72	f	0	37.8	68	69.3996
19	f	8.9	21.9	88	58.5134
22	f	10.29	45.3	85	74.8427
56	f	8.19	23.9	76	108.862
31	f	9.82	51.9	85	68.0388
69	f	2.89	60.9	82	66.678
61	f	5.67	62.5	66	45.3592
52	f	5.82	45	72	79.3786
43	f	3.53	40.4	83	52.6167
45	f	10.16	58.8	75	68.0388
46	f	8.71	48.6	83	47.6272
33	f	5.46	40	10	53.5239
53	f	6.56	62.9	78	63.5029
57	m	5.47	47.1	54	52.1631
53	f	6.04	51.9	90	53.0703
36	f	6.14	62	80	56.699
42	m	4.74	16.7	81	86.1825
60	f	5.13	45.6	73	72.5747
61	m	2.07	28.7	87	77.1106
59	m	7.72	37.1	81	77.1106
45	f	4.02	9.5	79	98.8831
39	f	2.31	33.9	65	74.8427
26	f	5.31	39.5	87	84.3681
49	f	6.07	41.1	74	54.431
61	f	7.7	43.9	84	56.699
55	f	8.28	38.8	39	48.9879
37	f	13.9	38.7	91	48.9879
46	f	7.4	47.9	87	68.946
20	f	11.74	51.4	69	53.5239
58	f	3.01	30.1	78	113.398
43	f	8.93	60.7	84	44.452
52	f	9.3	51.7	84	50.3487
34	m	9.27	20.6	69	109.316
53	f	5	42.8	68	63.5029
47	f	5.97	62.9	84	95.2543
57	m	1.89	32.7	80	151.953
25	f	11.6	45.6	90	52.6167
66	m	5.07	12.5	54	62.1421
67	m	6.49	37.2	86	80.7394
44	f	10.3	43.2	87	60.7813
21	f	9.71	51.1	89	69.8532
29	m	6.21	35.4	86	102.058
29	f	5.84	50.8	85	90.7184
47	f	7.96	36.7	82	81.6466
64	m	3.86	34.3	8	99.7902
52	f	2.1	61.3	50	65.7708
42	f	10.4	53.8	85	52.1631
29	f	7.73	50.1	64	59.8741
39	f	8.21	41.7	83	78.4714
28	f	6.56	41.4	85	66.2244
70	m	3.08	27.6	86	99.7902
39	f	13.35	54.7	88	60.3277
67	m	5.6	39.6	60	76.2035
83	f	5.13	37.2	38	63.5029
53	m	6.47	48.7	87	85.2753
46	f	3.68	51.1	85	72.5747
50	f	9.76	66.7	81	66.678
81	m	2.18	27.8	69	91.6256
24	f	6.66	55.1	89	58.967
28	m	6.35	34.3	84	104.326
62	f	5.08	38.5	68	91.6256
23	f	10.27	54.4	80	64.8637
41	f	9.27	56.5	89	61.6885
24	f	11.18	50.9	90	53.5239
33	f	11.26	54.2	90	58.0598
59	f	7.34	54.5	75	57.6062
23	f	10.43	36.9	90	56.699
57	f	4.41	49.2	38	65.3172
55	m	0	13.9	87	95.2543
68	f	4.14	33	62	56.2454
53	m	5.7	30.4	51	99.7902
43	f	7.48	42.4	76	78.0178
33	f	10.46	41.8	84	50.8023
67	f	6.84	42.3	76	57.6062
20	f	9.43	55.6	90	67.1316
47	f	7.79	49.4	79	93.8935
58	f	6.07	40.7	90	90.7184
55	f	3.9	22.9	75	69.8532
39	f	7.98	48.1	91	57.1526
40	f	10.15	52	77	63.5029
53	m	7.48	39.7	84	97.5223
45	f	8.4	59	90	60.3277
42	m	4.95	31.2	89	107.048
51	m	0.07	31	92	78.0178
35	f	5.31	45	85	57.1526
31	f	10.19	72.1	92	68.0388
46	f	7.04	52	73	79.8322
55	f	6.16	45.3	72	87.5433
42	f	8.47	26.2	6	90.7184
26	f	8.5	23.3	92	68.946
45	f	7.29	40.2	82	55.3382
40	f	12.79	8.6	86	46.72
20	f	6.66	38.2	86	74.8427
42	f	7.95	49	85	56.2454
50	m	7.87	27.2	76	92.9864
63	f	2.23	38.4	70	49.4415
23	f	11.81	40.4	92	71.2139
26	f	8.42	44.2	88	58.0598
68	m	0	20.1	23	65.3172
58	f	5.56	24.4	85	72.5747
19	f	14.9	48.6	65	63.5029
66	m	7.42	49.2	64	68.4924
24	f	12.84	40.4	92	54.431
60	f	4.46	37.7	83	58.967
26	f	10.69	54.4	76	58.5134
61	f	6.5	44.8	39	53.9774
36	f	6.63	23.3	88	96.1615
34	m	10.16	34.7	70	75.7499
47	m	5.63	30.7	81	102.058
73	f	5.27	49.8	74	54.431
31	f	9.54	47.4	89	79.3786
35	f	12.8	53.1	91	73.0283
62	m	0	17.7	45	131.542
49	m	8.62	61.8	77	77.1106
38	m	8.59	38.5	94	104.326
49	f	10.63	52.6	40	48.0808
33	f	8.57	37.5	72	72.5747
57	f	4.68	36.7	83	80.7394
43	f	9.33	40.4	29	64.8637
40	f	9.26	38.6	87	55.3382
66	f	7.14	39.6	83	68.0388
43	f	14.18	57.1	71	56.699
44	f	4.33	46.8	79	89.3576
21	m	8.44	32.7	89	91.6256
63	f	1.15	31.1	17	83.0073
69	m	3.92	31.4	80	63.5029
19	f	7.08	42.2	71	59.4206
23	f	11.39	47.2	66	55.7918
54	f	3.82	50	83	72.5747
49	f	9.2	53.9	84	56.699
63	f	3.96	38.3	41	49.8951
44	m	6.22	38.7	84	88.4504
21	f	10.64	48.8	81	68.0388
51	m	4.08	48.9	40	60.3277
57	f	6.01	57.1	85	61.2349
21	f	8.87	16.3	73	58.0598
59	f	5.38	38.6	78	63.5029
73	f	3.85	36.9	68	56.699
78	m	0.13	17.4	58	97.5223
26	f	10.44	48.1	50	63.5029
76	f	1.07	20.8	43	68.946
50	f	9.13	51	90	51.2559
34	m	6.33	5.6	89	79.3786
65	m	0.27	18.7	71	102.512
34	f	12.5	61.6	78	80.7394
38	f	0.47	10.3	63	55.3382
28	f	1.95	10.6	79	97.0687
40	m	3.22	8.25	81	79.8322
38	f	5.26	21.4	83	50.8023
59	m	1.05	4.2	79	98.8831
26	f	3.54	13.8	77	92.9864
73	m	1.74	12.3	85	115.212
62	f	3.08	46.7	54	59.8741
44	m	7.94	10.5	81	102.058
29	f	5.34	42.8	90	62.5957
31	f	4.22	15.2	81	99.7902
56	f	2.85	22.9	74	99.7902
30	f	5.01	25	78	62.1421
66	m	3.68	17.5	67	87.5433
49	f	4.7	24.1	83	93.44
29	m	9.18	31.9	90	58.0598
40	m	3.03	9	89	70.7604
63	f	3.05	25.4	74	88.4504
31	f	11.8	37.5	88	87.0897
30	f	5.84	33	85	39.9161
20	m	4.26	15.4	71	72.5747
23	f	7.37	36.5	75	58.967
56	f	1.76	30.5	71	69.3996
82	m	1.54	11.4	47	86.1825
60	m	4.57	15.8	75	102.058
22	f	11.45	39.4	81	72.5747
50	m	6.01	4.2	85	113.398
58	m	1.27	1.2	78	90.7184
59	f	1.71	41.8	79	77.5642
59	f	3.68	28.2	91	61.2349
33	f	4.25	38.2	80	72.1211
34	f	0.18	2.5	88	58.967
63	f	0.73	8.3	86	77.1106
56	f	3.75	15.6	67	64.4101
25	f	2.41	6.6	92	50.8023
38	f	5.07	22.5	78	78.4714
66	m	0.13	11.9	72	108.862
86	f	2.57	40.5	79	68.0388
49	m	4.81	15.5	85	88.904
36	f	9.22	38.1	73	48.0808
20	m	14.86	10.9	91	68.0388
22	f	15.41	43.6	83	52.1631
